# Supplementary material for: Bacterial vitamin B6 is required for post-embryonic development in C. elegans
Source: Commun Biol. 2024 Mar 26;7:367. doi: 10.1038/s42003-024-05992-2 (PMC10966028; doi:10.1038/s42003-024-05992-2)
Supplement: Supplementary file 4 — Supplementary Data 1 [file 42003_2024_5992_MOESM4_ESM.xlsx]

## Sheet: Dataset 1
Dataset 1A				L1-L2	Adult		Percent of L1-L2 worm
OP50	L. plantarum		OP50	6	150		3.84615
3.84615	100			3	100		2.91262
2.91262	100			6	137		4.1958
4.1958	100
				12	287		4.01338
p value	1.58008e-05
			Lp	L1-L2	Adult		Percent of L1-L2 worm
				88	0		100
				77	0		100
				42	0		100
				67	0
				274	0		100
Dataset 1B
OP50	L. plantarum
98.4252	76.7772
97.954	77.2414
98.6737	79.0026
p value	0.000423
Dataset 1C
	op50				L. plantarum
Day3	98.62	97.71	96.12	97.8	1.38	2.29	3.88	2.2
Day4	48.13	45.69	37.9	29.25	51.87	54.31	62.1	70.75

## Sheet: Dataset 2
Dataset 2B
OP50	L. plantarum		op50		percent of adult	Lp		percent of adult
93.7729	0		total	adult		total	adult
92.0502	0		273	256	0.937729	301	0	0
97.1564	0		239	220	0.920502	283	0	0
			211	205	0.971564	245	0	0
p value	0.000252715
			723		93.7729	829		0
					92.0502			0
					97.1564			0
Dataset 2D
op50		percent of adult	Lp		percent of adult
total	adult		total	adult
187	187	100	211	211	100
132	132	100	190	190	100
155	155	100	259	259	100
474			660
p value	#DIV/0!

## Sheet: Dataset 3
Dataset 3A
op50-1																			op50-2																			op50-3										n
0	0.697186	1.1305	1.08428	1.08778	1.26446	0.9722	1.30806	1.1544	0.683163	1.0902	0.99178	0.838095	0.829157	0.95214	1.01232	0.904279			1.04902	1.061	1.07298	1.08496	1.09695	1.10893	1.12091	1.13289	1.14487	1.15686	1.16884	1.18082	1.1928	1.20479	1.21677	1.22875	1.24073			1.25272	1.2647	1.27668	1.28866	1.30064	1.31263	1.32461	1.33659	1.34857		42
0.2	1.27211	2.54366	1.81301	1.6916	1.09142	1.09021	2.41197	1.03505	1.82159	2.33289	1.27669								1.88031	1.93138	1.98245	2.03352	2.08459	2.13566	2.18673	2.2378	2.28887	2.33994	2.39101	2.44208								2.49315	2.54422	2.59529	2.64637	2.69744	2.74851	2.79958	2.85065	2.90172		32
2	2.82043	2.35182	2.51106	1.54581	1.88567	1.16547	1.67023	0.986299	1.27754	2.23359	1.39067	1.46395	3.57538	1.9707	2.81547	1.5642	1.82275	1.32218	1.78628	1.77347	1.76066	1.74785	1.73504	1.72223	1.70942	1.69661	1.6838	1.67099	1.65818	1.64537	1.63256	1.61975	1.60694	1.59413	1.58132	1.56851	1.5557	1.54289	1.53008	1.51727	1.50446	1.49165	1.47884	1.46603	1.45322	1.44041		46
10	4.4682	5.04167	3.59955	6.33311	4.07915	1.67892	2.91061	4.21987	5.0445	4.64152	3.65299	4.66663	3.24785	6.71184	6.36307	5.5709	5.6693	5.10295	4.8117	4.80338	4.79507	4.78675	4.77843	4.77011	4.7618	4.75348	4.74516	4.73684	4.72853	4.72021	4.71189	4.70357	4.69526	4.68694	4.67862	4.67031	4.66199	4.65367	4.64535	4.63704	4.62872	4.6204	4.61208	4.60377	4.59545	4.58713		46
20	4.98122	8.10585	3.91954	5.24852	10.1221	6.06986	7.6375	8.78488	1.71826	4.56596	4.29913	6.35867	5.28643	5.18061	7.80479	8.98937	5.21513	5.58638	4.5887	4.36402	4.13934	3.91466	3.68999	3.46531	3.24063	3.01595	2.79127	2.56659	2.34191	2.11724	1.89256	1.66788	1.4432	1.21852	0.993842	0.769164	0.544485	0.319806	0.0951278	-0.129551	-0.354229	-0.578908	-0.803587	-1.02827	-1.25294	-1.47762		46
40	12.6932	15.0897	8.45838	1.84347	11.2834	18.9243	5.39445	19.1666	2.18702	3.43025	19.7057	13.5046	19.5937	7.62424	6.45607	11.7354	18.6827	14.5632	10.4083	10.1316	9.85483	9.5781	9.30137	9.02464	8.74791	8.47118	8.19445	7.91772	7.64099	7.36425	7.08752	6.81079	6.53406	6.25733	5.9806	5.70387	5.42714	5.15041	4.87368	4.59695	4.32022	4.04348	3.76675	3.49002	3.21329	2.93656		46
BW25113-1																			BW25113-2																			BW25113-3
0	2.15798	2.04071	1.81165	1.1979	1.51975	0.826084	0.658656	1.45656	0.810289	1.21208	1.06391	1.45365	1.28309	1.35458	0.789959	0.774714	1.0305	1.00171	0.958249	0.935948	0.913648	0.891348	0.869048	0.846748	0.824447	0.802147	0.779847	0.757547	0.735247	0.712946	0.690646	0.668346	0.646046	0.623746	0.601445	0.579145	0.556845	0.534545	0.512245	0.489944	0.467644	0.445344	0.423044	0.400744	0.378443	0.356143		46
0.2	1.09592	2.85124	1.79201	1.24222	1.80811	5.5321	1.7176	0.80776	1.93915	2.11773	3.46111	2.05717	2.92533	1.56768	1.67288	3.20108	2.13557	1.63358	2.50345	2.54454	2.58563	2.62672	2.66781	2.7089	2.75	2.79109	2.83218	2.87327	2.91436	2.95545	2.99654	3.03763	3.07872	3.11981	3.16091	3.202	3.24309	3.28418	3.32527	3.36636	3.40745	3.44854	3.48963	3.53072	3.57182	3.61291		46
2	7.62373	2.77216	1.95091	3.75873	1.89603	2.25174	5.48657	2.57891	3.92116	2.91018	4.27227	2.31343	3.29583	1.97242	2.88412				2.73781	2.67838	2.61894	2.55951	2.50007	2.44063	2.3812	2.32176	2.26233	2.20289	2.14346	2.08402	2.02459	1.96515	1.90572	1.84628				1.78685	1.72741	1.66797	1.60854	1.5491	1.48967	1.43023	1.3708	1.31136		40
10	1.20804	4.68246	4.95977	4.87323	9.07757	6.90685	9.87663	6.15409	4.15419	12.8063	7.43354	5.74849	4.85288	2.76915	6.88811	2.88408	4.25345	4.55679	5.04359	4.94749	4.8514	4.75531	4.65922	4.56313	4.46703	4.37094	4.27485	4.17876	4.08267	3.98657	3.89048	3.79439	3.6983	3.6022	3.50611	3.41002	3.31393	3.21784	3.12174	3.02565	2.92956	2.83347	2.73738	2.64128	2.54519	2.4491		46
20	8.98754	13.9312	4.92587	9.34325	9.20644	5.147	2.0944	1.24267	6.04872	3.32535	10.2733	9.8581	9.10822	6.48869	12.2167	4.83977	11.643	8.97178	6.89402	6.75367	6.61333	6.47298	6.33263	6.19229	6.05194	5.9116	5.77125	5.63091	5.49056	5.35022	5.20987	5.06952	4.92918	4.78883	4.64849	4.50814	4.3678	4.22745	4.08711	3.94676	3.80641	3.66607	3.52572	3.38538	3.24503	3.10469		46
40	14.4167	19.8056	26.5112	18.2917	20.7728	23.6387	16.1237	21.8917	26.2024	20.769	27.3475	22.2874	19.1373	18.9118	6.58174	4.13865	15.2127	13.6825	11.952	11.1697	10.3874	9.60512	8.82283	8.04053	7.25824	6.47595	5.69366	4.91137	4.12908	3.34679	2.56449	1.7822	0.999911	0.21762	-0.564672	-1.34696	-2.12925	-2.91155	-3.69384	-4.47613	-5.25842	-6.04071	-6.823	-7.60529	-8.38759	-9.16988		46
Dataset 3B	1	2	3
	28.551	91.1016	683.579
	40.154	88.5835	368.297
	31.7933	72.7453	720.045
	47.0533	112.899	337.336
	25.5333	86.8224	446.328
	23.7944	85.8271	512.617
	22.5179	71.0449	255.536
	29.7358	133.092	191.052
	34.5972	71.3854	394.214
	22.9178	110.997	264.042
	20.3167	59.8311	310.039
	21.6802	68.9103	428.871
	38.1971	68.9203	404.059
	44.9169	53.8319	680.635
	41.5062	92.3747	413.975
	20.8635	80.34	206.515
	39.771	79.0488	255.878
	48.2331	79.9053	289.105
	38.3757	130.471	403.663
	21.536	57.024	191.394
	42.9542	114.228	243.599
	18.228	106.999	838.756
	52.967	123.362	210.623
	22.5688	21.5716	281.871
	24.1516	70.1795	262.507
	33.0867	110.024	612.141
	75.3506	114.307	435.354
	20.5669	95.3712	416.538
	50.3254	63.3606	447.954
	39.1895	40.9261	215.61
	38.674	57.4611	66.1092
	21.8271	58.8912	278.452
	30.1027	61.5098	472.902
	54.4124	50.7258	284.869
	78.8611	63.4293	447.579
	48.243	62.066	294.976
	30.1358	96.3529	314.844
	12.4758	65.0617	367.443
	26.2776	32.9965	420.738
	42.6784	76.3052	179.145
	64.9903	56.4945	516.768
	69.6364	39.0463	329.813
	82.6992	39.747	387.71
	53.2407	49.2935	691.548
		44.9779	595.667
		72.373	509.019
		59.7905	651.41
			324.798
			485.48
			865.232
			554.283
			599.794
			335.712
			875.806
			586.55
			543.292
			580.068
			359.788
			551.854
			321.627
			414.776
			665.637
			379.638
			545.686
			421.947
			516.951
			263.508
			519.563
P value	1vs3	2vs3
	1.7221e-28	3.0111e-26
Dataset 3C
conditioned media	Percent of adult worm			p value
E. coli	100	91.0256	94.382
HK-E. coli	0	0	0	0.000756383
UV-killed E. coli	0	0	0	0.000756383
conditioned media	0	0	0	0.000756383
Grand total	Total	Adult	L1/L2	Total	Adult	L1/L2	Total	Adult	L1/L2
232	65	65	0	78	71	7	89	84	5
171	59	0	59	35	0	35	77	0	77
111	38	0	38	33	0	33	40	0	40
142	42	0	42	62	0	62	38	0	38
Dataset 3D
Plenty OP50	Plenty Lp		Total
0	0		132	109
0	0
0	0
	#DIV/0!

## Sheet: Dataset 4
Dataset 4B
hns	rpoN	yaiS	mdtH	fes	fepC	serC	aroA	cysK	aroE	cysE	pdxA	panC	panB	panE	entF	entB	bioA	pdxH	pdxB	pdxJ	cysQ	fepD	fepB	ybhR	entA	fepG	guaA	bioH	NO	WT
53.7223	44.7348	52.953	53.7831	32.117	61.0668	64.8919	65.2296	50.2856	45.125	41.0832	66.0696	39.8457	44.2742	71.6332	38.404	78.7831	56.1135	44.2509	44.0551	60.448	55.1222	39.2184	36.9009	37.8575	30.7675	69.5438	80.472	40.1748	21.5716	521.546
34.481	58.6139	72.5709	54.4257	25.7899	30.9912	43.5988	64.33	73.5803	30.0021	45.128	49.1645	42.811	48.7619	56.8436	58.6216	60.1444	40.9718	39.039	32.7621	61.5628	57.748	90.0526	25.5029	56.8592	47.1631	26.6123	126.385	74.643	32.9965	515.839
49.9888	55.6999	93.8459	43.5643	52.6513	54.0482	35.042	76.4101	54.591	97.1443	32.6064	28.1412	39.7765	42.4312	100.523	36.2298	53.2739	55.3853	17.0624	44.9795	61.4538	34.2792	27.6656	48.0812	67.6875	80.3776	84.5122	51.5185	47.4078	34.4527	271.476
52.9308	20.6788	50.1259	39.9417	31.2738	58.3819	30.7742	92.3071	60.0979	58.4626	35.9843	33.5817	44.4263	49.5165	42.9924	43.6575	36.5757	33.6564	96.159	54.8814	47.2843	43.7608	100.008	55.7044	50.5497	84.2405	96.4194	94.4112	57.8634	39.0463	597.146
54.5899	57.8278	39.0775	28.5802	75.8879	75.9482	44.5557	101.713	53.5897	90.4876	68.0526	57.3927	25.5847	78.3024	66.2244	44.5111	53.5209	35.1042	43.7948	79.2185	68.462	71.1267	44.2139	68.9448	59.3654	33.9463	73.4016	82.3238	48.1079	39.0572	407.185
55.8715	52.21	88.184	30.0638	52.4814	43.6433	78.2984	45.8366	33.8175	79.2177	27.8015	32.3203	53.4171	40.9031	73.9098	31.9974	34.8401	34.294	57.1235	60.0589	53.8118	63.3852	27.4991	26.7902	64.1302	75.8751	39.7713	32.5794	43.5181	39.3224	309.675
40.2324	59.8335	73.6378	55.0156	73.2724	70.7753	74.5961	95.3024	47.5787	51.2337	67.1937	51.9498	40.8698	68.3158	61.1604	28.17	47.5595	28.7336	67.4308	74.482	43.2105	66.4442	32.8359	42.8374	75.0351	62.9615	47.516	40.4031	74.0352	39.6314	472.361
61.7056	59.9204	64.4592	41.0045	55.6554	57.3548	52.613	81.1178	54.0372	29.1376	17.6585	41.3796	28.9726	90.2508	32.7607	25.3677	36.5308	25.4211	37.4348	54.4988	37.9697	67.3893	112.571	37.2259	41.4991	107.121	54.0002	36.4994	33.5972	39.747	184.279
42.984	58.8055	83.1779	69.8203	57.8149	66.1892	42.3066	91.8476	61.4592	52.2352	62.5213	23.0538	39.7625	53.3002	97.3094	67.5751	36.5805	65.83	32.8591	47.7726	24.4407	74.128	80.058	60.9493	63.7647	53.0403	85.8937	30.1257	41.3569	40.6723	477.684
47.9952	56.9133	69.4518	30.5664	29.772	41.3263	58.1696	71.3263	74.3268	45.9173	61.2546	24.1951	43.7002	59.8066	50.7739	57.3685	48.2313	30.1091	43.3075	35.6148	29.3345	37.3596	96.7881	60.5132	71.1029	65.6167	32.175	51.4075	49.3241	40.9261	470.135
36.3588	43.6679	93.3553	71.0237	51.1002	45.6187	69.3609	63.2643	52.3157	53.5834	29.3899	28.5025	54.5494	82.1307	42.0564	29.339	21.717	26.8678	43.3208	29.1673	35.8342	46.6886	109.84	51.9607	47.0099	42.9139	59.5743	63.9059	32.8704	41.0153	267.997
47.7104	54.9096	54.127	36.3378	51.33	47.4442	55.9891	54.4032	73.9464	32.7305	57.3276	41.7901	52.0926	44.4234	80.6245	51.3802	27.9128	33.4181	49.7464	33.5331	121.378	72.3918	44.4291	55.1198	28.521	25.8043	65.937	33.4049	31.4146	42.4273	763.444
35.1943	48.9295	66.7906	48.6392	82.4653	47.808	65.4385	51.9632	35.8559	49.4932	38.5839	82.9317	50.9373	69.1621	53.2729	48.9337	31.6495	44.5993	30.4159	64.9834	63.4674	86.3659	101.578	56.391	71.8158	29.795	87.6589	24.5172	60.7561	43.9482	246.239
36.2061	69.8723	94.65	55.2934	52.6811	48.2167	47.7161	71.135	43.6041	83.4687	65.5538	37.068	71.1137	51.8715	69.8174	53.4111	75.1425	49.849	51.9734	31.663	35.5088	84.6783	60.0422	47.3299	79.7325	28.2046	42.8658	48.6041	52.2908	44.9779	496.693
46.4166	66.3335	68.9377	48.496	50.5199	42.5475	46.8976	56.7169	55.5851	60.4596	49.9017	44.589	25.9795	96.608	86.6127	47.0491	51.584	52.3487	71.2661	81.5775	50.6101	42.1551	46.6671	28.3937	54.4547	26.9853	35.0396	34.4675	68.3815	45.1465	459.704
41.6839	6.25168	71.2759	32.3514	43.6334	47.3352	41.4015	70.9254	47.954	65.4711	44.2511	54.9183	97.4741	58.3389	52.1676	36.5748	49.0377	22.829	34.2645	48.5908	45.821	60.6373	75.2895	43.5816	45.3165	68.2146	17.9846	50.4474	54.1269	46.2161	514.289
57.6687	32.9517	85.5325	64.0299	57.6742	59.3207	56.2807	82.1058	53.9553	59.9886	73.1792	44.5316	54.0931	79.7883	73.1188	56.2412	31.3974	37.1564	77.5517	50.8156	26.194	62.9628	61.7017	38.695	70.5739	37.4567	68.7001	67.3639	60.1909	46.4614	529.604
61.4333	17.5862	133.723	40.4612	55.4787	66.3196	56.0006	53.1747	69.2109	72.2191	37.3203	41.2546	55.0416	33.8857	77.1576	52.1781	53.5337	42.443	38.9304	36.1752	30.0867	75.3226	74.2394	28.5963	42.395	68.3153	55.1091	20.3822	41.2919	47.0433	578.215
42.7019	67.1512	68.2674	44.1274	28.7502	40.6031	62.2673	80.6834	45.8002	58.1832	51.9482	52.1646	35.7539	58.8117	42.6932	37.0908	31.5536	54.0247	42.8607	54.6932	30.1869	37.2962	87.2799	58.2793	55.0176	47.9963	51.5651	33.1282	64.9824		602.293
36.9516	52.9935	98.3702	66.3488	60.412	33.4076	62.9108	75.951	68.3404	29.6551	41.8787	61.2271	42.1954	77.9462	49.8341	51.182	56.4706	31.9815	46.2435	55.2196	25.7091	44.6329	49.4677	56.2088	30.2223	48.3939	49.7359	28.255	68.894		493.073
25.1822	63.9748	95.8778	42.6276	25.4061	51.6591	36.7917	90.8456	64.4133	75.2284	39.0749	37.5853	81.772	34.7703	71.6385	37.2224	33.426	77.1486	39.6154	44.4356	57.607	59.3769	33.0178	41.0191	29.7091	43.8443	56.8333	39.7946	48.8553		413.041
20.4859	49.2412	110.446	39.7391	44.3645	56.3655	59.8824	107.251	49.804	51.2527	50.8476	61.0586	65.1455	46.8432	34.0033	41.1546	78.3493	19.5305	34.0946	34.9204	46.5073	48.3798	59.0499	52.8115	25.0249	47.3741	54.7585	53.8248	39.4397		264.187
15.6617	74.7035	92.0509	21.0193	38.9038	45.4472	80.448	55.7244	95.8303	57.3492	62.536	43.7371	65.7012	81.0045	69.6206	68.7857	37.3718	23.0512	60.987	33.7925	25.8913	55.77	90.269	59.7029	33.9937	67.1763	40.976	35.3871	51.6563		571.979
33.3675	56.5107	85.5504	59.2201	49.9169	48.5032	45.6354	83.9241	93.073	34.8183	36.1146	50.3706	64.7862	59.041	119.134	34.2085	45.6635	44.0325	38.6516	64.4567	31.0277	55.6473	126.418	40.0806	62.1544	33.7761	46.6576	68.3676	29.2842		377.651
28.1187	58.2847	45.3981	46.2796	50.9019	63.5612	30.2995	99.6828	59.0337	46.7728	30.2134	33.5102	58.8595	42.0938	48.6046	77.0444	92.3606	59.4981	23.1285	65.9049	27.0012	76.9205	61.8853	73.2891	19.1077	23.4734	27.7341	51.452	53.5196		493.007
81.5258	91.0415	118.578	49.4563	45.4263	48.6617	61.452	75.1793	38.6625	72.1698	23.9505	38.331	41.0331	50.9947	66.7142	91.1126	52.1358	85.1238	30.1478	50.8586	39.8636	52.321	68.5952	77.5762	43.1556	44.0655	57.204	35.1344	33.1222		640.36
33.1698	46.883	94.3451	53.0195	55.8678	68.4287	33.5691	91.7307	58.4426	56.1566	38.6691	73.1521	57.4093	81.1432	54.1524	35.1916	47.4146	61.715	26.9291	37.4575	59.8766	31.6294	37.2105	113.321	26.5359	26.6995	41.6883	56.0835	62.8228		414.714
83.9391	51.1404	75.2465	30.9681	54.4658	69.4684	36.6431	67.3341	80.5446	50.9372	43.7462	107.682	49.8481	55.6165	32.2236	59.6287	33.0812	45.526	60.3463	76.5858	37.7892	41.5528	40.798	61.5547	42.032	18.5897	36.9578	36.7748	83.6085		600.158
97.9797	116.317	78.1721	58.7172	72.692	72.7715	50.1144	96.8591	17.4066	59.3945	41.7148	57.377	65.7924	60.966	67.1573	51.142	33.0909	67.9477	41.424	86.2961	32.1352	39.1112	30.8154	71.1275	57.4872	40.252	25.8608	23.7232	50.5018		600.389
39.9447	55.5962	110.656	38.206	29.6281	45.9213	43.4104	48.2042	48.3203	28.5056	28.6539	53.0274	59.4492	34.0192	50.136	62.0609	48.8416	59.4693	59.5183	49.1133	42.6426	29.4018	27.6065	58.6178	33.718	46.4138	47.6989	51.4269	42.3352		643.215
24.6958	65.0094	76.7377	47.2038	28.9543	97.4812	41.4322	90.7497		27.6475	28.7775		34.4792	55.9849	99.2531	63.3691	39.4251	75.0306	39.8815	47.9447	37.2362	54.5927	40.0368	48.1967	59.9142	55.555	26.6452	29.8298			515.809
78.5554	65.8299	84.8954	26.4024	54.3876	81.9		75.1465		59.5241	43.5805			31.4137	67.8301	34.4948	44.4869	54.8834	69.976	66.3279	51.105	60.4318	50.88	47.4714	29.0708	43.1373	44.7495	73.132
48.6662	32.5392	64.6137	46.9646	55.363	92.7133		51.0975		54.4385	42.3216			46.9796	88.0364	53.4396	13.3334	52.0947	70.5219	77.494	27.1631	44.7714	43.6459	56.127	36.3077	47.9632	37.7628	37.1326
42.209	66.1122	51.5304	48.8756	37.5459	66.4135		84.261		48.0378	34.866			40.9315	53.9899	58.0081	33.806	67.0049	61.5147	81.7486	57.6185	70.5358	43.4741	55.301	38.9073	53.3822	37.1749	53.7014
27.0945	49.6609	62.8889	29.8061	46.8147	88.7373		70.7935		54.5319	23.57			61.0642	61.6384	67.8031	30.7748	40.8875	64.4579	57.2802	27.5888	34.2221	44.6081	58.4937	55.9403	87.4464	52.7438	36.8991
61.1112	89.7527	58.1428	35.7959	44.7564	55.4145		34.9045		94.3955	39.1687			81.4876	136.219	47.4822			63.0336	54.6328	37.5212		32.3029	40.0758	36.2386	53.7897	33.7181	30.2876
70.1792	121.066	50.9776	57.8837				38.2781		57.8807	41.8447			82.9821	91.066	33.3946			43.6321	61.2137	46.9893		47.9442	66.3861	36.6364	26.2499	27.8254	49.9999
54.4813	72.3631	48.1352					32.8912		74.0823	39.5846			24.0259	63.8837	34.0203			25.6467	98.1118	34.5283		24.3732	58.8922	35.6916	33.1284	21.7708	41.9524
20.7061	114.351	53.4183					49.3469		98.2533	41.5956			65.2398	112.227				48.3843	47.0199	52.3646		45.3143	46.4166	64.903	47.4941	71.0285	25.7582
31.0824	40.5534	55.9924					42.3867		53.472	16.5218			55.2972					65.6416	34.4763			40.4888	47.07	43.5137	27.2365	52.6335	27.2366
21.0926	54.9275	27.8337					44.4789			48.5897			80.976					46.2223	75.3339			31.8011	61.6982	31.2359	62.6118	51.4562	43.89
42.4441	60.6809	59.8395					83.6997			56.5935			55.3683					59.1859	27.598			34.2255		30.0823	24.4888	45.1294
34.2543	79.4889	64.201								30.2077			53.7427					41.6585	72.0683			54.6355			55.4949	81.0656
30.8816	109.123	42.4926											79.3496					52.6909	49.171			55.3747			45.9231
53.2836	115.103	59.4061											48.3943					40.9332	52.2573			42.5884			71.9218
25.9774	89.6827	76.6608											57.1598					44.4592	42.3436			40.4026
32.7293	46.2608												48.6874					40.8367	60.4187
62.3866	61.1683																	48.8256	53.3393
34.1717	103.379																	31.4984	58.5296
	55.4687																	34.1338	42.5153
	60.3118																	40.216	51.6942
	56.3326																	50.4113	53.0203
	50.7922																	37.085	57.6846
	72.2298																		76.3434
																			73.5916
																			60.6272

## Sheet: Dataset 5
Dataset 5B									Dataset 5C
epd	serC	pdxA	pdxB	pdxJ	pdxK	pdxH	wt			wt		pdxJ		pdxH
626.129	54.0397	59.9947	25.0606	31.0277	400.676	35.8016	867.733		L1/L2	Mock	PLP	Mock	PLP	Mock	PLP
772.117	12.5512	26.6299	60.0027	27.0012	707.626	59.6632	445.976			12.5	31.11	100	58.82	100	70
281.773	30.3726	28.3127	50.4987	39.8636	847.807	33.0724	559.941			52.63	0	100	60.98	100	62.5
303.879	74.9533	22.9444	53.2462	59.8766	452.08	28.9941	830.597			16.67	0	100	68.09	100	64.71
687.592	42.3315	20.9017	74.4501	37.7892	391.344	34.7394	383.806			16.46	21.43	100	36.17	100	54.39
885.059	30.2114	46.03	24.3092	32.1352	468.473	30.7649	299.122			21.79	19.84	100	58.06	100	68.3
625.827	77.8267	33.9314	46.6659	42.6426	287.505	30.7653	603.251			38.24	9	100	51.35	100	48.08
404.119	30.295	57.9378	42.3616	37.2362	686.63	37.168	519.75
565.148	73.6311	29.5027	34.2603	51.105	646.539	50.2598	626.154		% Adult	87.5	68.89	0	41.18	0	30
1169.44	52.5691	100.037	49.3494	27.1631	411.868	112.165	540.944			47.37	100	0	39.02	0	37.5
442.027	22.8562	34.9358	73.7626	57.6185	969.056	28.958	870.951			83.33	100	0	31.91	0	35.29
535.807	40.41	52.8057	89.8173	27.5888	340.687	50.8466	1178.12			83.54	78.57	0	63.83	0	45.61
312.615	67.5795	67.3535	42.6582	37.5212	564.357	50.1468	674.939			78.21	80.16	0	41.94	0	31.7
967.041	49.6494	25.3264	27.221	46.9893	879.198	35.9771	943.975			61.76	91	0	48.65	0	51.92
631.617	45.9274	44.9659	54.567	34.5283	223.333	29.9757	1203.43
679.038	61.9093	87.9667	50.9371	52.3646	235.269	46.3392	1130.38		p value		0.152002		0.000174404		0.000100818
827.559	50.0682	41.2012	41.3758		416.325	39.9534	690.403
933.597	46.1198	39.471	34.6447		383.522	111.549	815.587
920.549	72.6455	34.1094	69.703		546.36	56.8958	551.775		Dataset 5D
340.601	65.6708	35.3961	44.2175		491.255	41.4153	591.692			wt		pdxJ		pdxH
430.027	62.1715	69.1685	59.6667		329.669	52.1575	493.907		L1/L2	untreat	PN	untreat	PN	untreat	PN
933.522	44.9505	39.0596	29.1813		446.935	60.4961	543.035			16.46	14.52	100	40	100	100
893.092	59.1951	48.785	30.517		815.163	44.6985	529.179			21.79	24.07	100	31.58	100	100
473.093	46.8056	36.585	35.181		987.734	43.5915	701.123			38.24	22.22	100	54.35	100	100
663.24	51.2945	52.7794	80.2665		1363.05	103.818	628.683
1551.23	83.2216		64.898		506.389	51.119	615
1106.26	83.1435				410.591	68.7853	1158.44
1029.44	78.663				792.99	42.6065	919.319
636.859	48.5477				875.541	76.3288	1356.99		% Adult	83.54	85.48	0	60	0	0
530.626	67.0315				632.934	60.3566	1033.38			78.21	75.93	0	68.42	0	0
855.824	92.5276				518.752	35.7028				61.76	77.78	0	45.65	0	0
843.024						35.7578
443.889						25.7541
1128.5						61.3661
1178.75						50.6363
600.924						49.1785
948.785						41.9572
597.255
755.43
1252.05
367.552
1055.16
1294.87
318.013
1026.94
905.485
769.201
1285.35
991.562
452.957
179.72
179.194
1586.56
1079.52
347.484
543.389
336.586
548.267
578.534
585.152
344.42
523.639
398.074
754.766
486.944
949.758
674.022
573.249
688.123
673.029
703.911
745.589
p value
0.681896	1.95454e-14	1.30615e-14	1.56635e-14	1.1639e-14	0.0202824	1.58985e-14
Dataset 5E												Figure5G
	Adult	L1/L2	Percent of adult worm	Adult	L1/L2		Adult	L1/L2				pdxH withLp	0	0.2	0.5	1	2	5	5	5	10	10	10	20	20	20	40	40	40
L. plantarum only	0	36	0	0	53	0	0	68	0			L1L2	124	89	77	48	72	61	75	59	20	15	31	10	13	4	1	2	1
PLP+pdxH	12	9	57.1429	28	39	41.791	21	15	58.3333			Adult worm	0	0	0	0	0	0	0	4	21	15	8	38	43	39	41	52	65
PLP	0	55	0	0	67	0	0	54	0			Total worm	124	89	77	48	72	61	75	63	41	50	39	48	50	43	42	54	66
PLP+Nicotinamide	0	51	0	0	43	0	0	62	0			Percentage	0	0	0	0	0	0	0	0.0634921	0.512195	0.3	0.205128	0.791667	0.86	0.906977	0.97619	0.962963	0.984848
PLP+UV-killed pdxH	0	59	0	0	67	0	0	33	0			100	0	0	0	0	0	0	0	6.34921	51.2195	30	20.5128	79.1667	86	90.6977	97.619	96.2963	98.4848
												Grand Total worm	124	89	77	48	72	199			130			141			162
Percent of adult worm	L. plantarum only	PLP+pdxH	PLP	PLP+Nicotinamide	PLP+UV-killed pdxH
	0	57.1429	0	0	0
	0	41.791	0	0	0
	0	58.3333	0	0	0
	0.0101679		0.0101679	0.0101679	0.0101679
Dataset 5F
WT	pdxH-
535.466	986.708
695.229	1414.92
728.628	1341.62
683.003	1159.34
711.654	1251.83
716.822	1175.55
738.625	1559.11
642.11	1255.19
835.968	615.378
753.925	503.876
584.965	1586.07
771.587	1631.15
776.856	1260.79
727.262	788.518
763.44	563.118
781.075	872.642
650.457	650.619
638.1	609.647
691.345	1265.63
1251.64	459.63
1067.78	828.215
1061.28	894.136
1180.33	844.053
1385.5	761.655
1228.39	1033.64
977.459	1039.7
1756.6	838.063
801.227	969.267
882.434	658.363
1168.67	1120.05
949.455	905.152
921.007	1071.61
1694	652.415
1333.86	579.393
676.27	307.179
434.203	565.743
435.42	718.342
301.904	953.264
1181.1	504.521
946.77	767.325
751.927	906.767
1210.31	214.549
652.984	1089.08
1347.46	565.471
458.45
887.467
782.648
354.639
1015.84
667.295
p value
0.562893
n
50	44

## Sheet: Dataset 6
Dataset 6A				Dataset 6B				Figure6C
Term		%		Term		%		GeneName	Gene	GFOLD(0.01)
GO:0008152	metabolic process	7.94769		GO:0009792	embryo development ending in birth or egg hatching	19.3211		WBGene00015814	oatr-1	-0.53342
GO:0055114	oxidation-reduction process	6.33803		GO:0000003	reproduction	14.4256		WBGene00009628	tatn-1	-0.50419
GO:0006355	regulation of transcription, DNA-templated	5.03018		GO:0002119	nematode larval development	13.8381		WBGene00022856	cth-2	-0.39045
GO:0007186	G-protein coupled receptor signaling pathway	4.52716		GO:0040011	locomotion	12.0757		WBGene00020382	T09B4.8	-0.38939
GO:0007165	signal transduction	3.62173		GO:0010171	body morphogenesis	6.78851		WBGene00007533	cbl-1	-0.31078
GO:0007218	neuropeptide signaling pathway	3.11871		GO:0008152	metabolic process	6.65796		WBGene00003214	mel-32	-0.26581
GO:0045087	innate immune response	3.01811		GO:0006898	receptor-mediated endocytosis	5.48303		WBGene00004981	spl-1	-0.21154
GO:0043401	steroid hormone mediated signaling pathway	2.9175		GO:0040035	hermaphrodite genitalia development	5.28721		WBGene00006418	spl-2	-0.19717
				GO:0006508	proteolysis	4.30809		WBGene00015802	kynu-1	0.138047
				GO:0018996	molting cycle, collagen and cuticulin-based cuticle	4.047		WBGene00016020	sptl-1	0.147123
				GO:0006915	apoptotic process	3.59008		WBGene00015057	gad-3	0.159903
				GO:0007275	multicellular organism development	3.00261		WBGene00011932	sptl-3	0.188952
				GO:0008406	gonad development	2.87206		WBGene00018996	F57B9.1	0.200818
				GO:0040018	positive regulation of multicellular organism growth	2.74151		WBGene00006762	unc-25	0.235587
				GO:0040002	collagen and cuticulin-based cuticle development	2.61097		WBGene00009177	F26H9.5	0.289796
				GO:0007049	cell cycle	2.0235		WBGene00020139	eppl-1	0.433487
Dataset 6D
eppl-1	4.8105
	3.0697
	5.19015	p value	0.0358013
F26H95.1	3.02345
	5.40779
	3.97807	p value	0.0454928
act-1	1
	1
	1
Dataset 6E
	L.p			Lp-BW25113			Lp-pdxH			Lp-pdxH-PLP
cytoplasma	6	4	3	22	26	15	7	6	5	20	26	32
intermediate	6	8	10	2	3	1	4	1	8	4	4	2
nuclear	17	31	26	3	0	0	20	21	23	1	3	5
	L.p			Lp-BW25113			Lp-pdxH			Lp-pdxH-PLP
cytoplasma	0.206897	0.0930233	0.0769231	0.814815	0.896552	0.9375	0.225806	0.214286	0.138889	0.8	0.787879	0.820513
intermediate	0.206897	0.186047	0.25641	0.0740741	0.103448	0.0625	0.129032	0.0357143	0.222222	0.16	0.121212	0.0512821
nuclear	0.586207	0.72093	0.666667	0.111111	0	0	0.645161	0.75	0.638889	0.04	0.0909091	0.128205
	L.p			Lp-BW25113			Lp-pdxH			Lp-pdxH-PLP
cytoplasma	20.6897	9.30233	7.69231	81.4815	89.6552	93.75	22.5806	21.4286	13.8889	80	78.7879	82.0513
intermediate	20.6897	18.6047	25.641	7.40741	10.3448	6.25	12.9032	3.57143	22.2222	16	12.1212	5.12821
nuclear	58.6207	72.093	66.6667	11.1111	0	0	64.5161	75	63.8889	4	9.09091	12.8205
ttest
cyto				0.00017177			0.252113			0.00242901
nuclear				0.00032935			0.725114			0.00058687
Dataset 6F
N2	daf-16 null		L1/L2			Adult
0	0		48	32		0	0
0	0		37	44		0	0
0	0		61	29		0	0
